# Supplementary material for: Robotic platform for microinjection into single cells in brain tissue
Source: EMBO Rep. 2019 Aug 30;20(10):e47880. doi: 10.15252/embr.201947880 (PMC6776899; doi:10.15252/embr.201947880)
Supplement: Supplementary file 9 — Movie EV7 [file EMBR-20-e47880-s009.zip]

Archive with 2 entries (2 files):
- 47880V2_Movie_EV7.mp4
- 47880V2_Movie_EV7_caption.docx
