# Supplementary material for: Robotic platform for microinjection into single cells in brain tissue
Source: EMBO Rep. 2019 Aug 30;20(10):e47880. doi: 10.15252/embr.201947880 (PMC6776899; doi:10.15252/embr.201947880)
Supplement: Supplementary file 10 — Source Data for Expanded View and Appendix [file EMBR-20-e47880-s014.zip]

Archive with 9 entries (9 files):
- Source_Data_for_Appendix_and_Expanded_View/47880V2_SourceDataForAppendixFigureS4.xlsx
- Source_Data_for_Appendix_and_Expanded_View/47880V2_SourceDataForAppendixFigureS5.xlsx
- Source_Data_for_Appendix_and_Expanded_View/47880V2_SourceDataForAppendixNoteS3.xlsx
- Source_Data_for_Appendix_and_Expanded_View/47880V2_SourceDataForEVFigure1.xlsx
- Source_Data_for_Appendix_and_Expanded_View/47880V2_SourceDataForEVFigure2.xlsx
- Source_Data_for_Appendix_and_Expanded_View/47880V2_Stat_test_appendixfigureS4.m
- Source_Data_for_Appendix_and_Expanded_View/47880V2_Stat_test_appendixfigureS5.m
- Source_Data_for_Appendix_and_Expanded_View/47880V2_Stat_test_appendixnote3.m
- Source_Data_for_Appendix_and_Expanded_View/47880V2_Stat_test_figure3.m
