# Supplementary material for: Robotic platform for microinjection into single cells in brain tissue
Source: EMBO Rep. 2019 Aug 30;20(10):e47880. doi: 10.15252/embr.201947880 (PMC6776899; doi:10.15252/embr.201947880)
Supplement: Supplementary file 10 — Source Data for Expanded View and Appendix [file EMBR-20-e47880-s014.zip › Source_Data_for_Appendix_and_Expanded_View/47880V2_SourceDataForAppendixFigureS4.xlsx]

## Sheet: Suppl Figure 4_picnotic cells
Supplementary Figure 4
n picnotic cells/100µm apical surface
tissue in vivo		non-injected		injected
				manual	auto_dye	auto_RFP
1.16279		9.13462		9.09091	6.17761	8.03571
1.13208		8.69565		10.9091	4.95868	4.09357
1.50376		5.18519		1.25	10	7.5
1.39535		5.26316		6.25	5.55556
1.17647		5.83942		3.53982	1.85185
				4.42478	6.75676
				7.24638
				6.10157	5.88341	6.54309
