# Supplementary material for: Robotic platform for microinjection into single cells in brain tissue
Source: EMBO Rep. 2019 Aug 30;20(10):e47880. doi: 10.15252/embr.201947880 (PMC6776899; doi:10.15252/embr.201947880)
Supplement: Supplementary file 10 — Source Data for Expanded View and Appendix [file EMBR-20-e47880-s014.zip › Source_Data_for_Appendix_and_Expanded_View/47880V2_SourceDataForAppendixFigureS5.xlsx]

## Sheet: Sheet1
EdU positive cells_VZ
					manual				Auto_dye			Auto_RFP
		not injected slice			injected	non inj			injected	non inj		injected
	av	82.4538			80	85.9012			82.5	86.6294		90
	st dev	9.59462				2.84256			2.5	2.98666
	Supplementary Figure 5
	EdU positive cells (% of total)
	non injected slice		manual inj			autoinj
			dye			dye			RFP
	non inj cells		inj cells	non inj cells		inj cells	non inj cells		inj cells
	90.4762		80	86.7188		80	88.189		90
	79.4118			86.0656		82.5	83.1858
	89.7143			88.806		85	88.5135
	70.2128			82.0144
