# Supplementary material for: Robotic platform for microinjection into single cells in brain tissue
Source: EMBO Rep. 2019 Aug 30;20(10):e47880. doi: 10.15252/embr.201947880 (PMC6776899; doi:10.15252/embr.201947880)
Supplement: Supplementary file 10 — Source Data for Expanded View and Appendix [file EMBR-20-e47880-s014.zip › Source_Data_for_Appendix_and_Expanded_View/47880V2_SourceDataForAppendixNoteS3.xlsx]

## Sheet: resolution test_8point grid
		point number	microns avg x,y,z,d	microns std dev all	xavg microns	yavg microns	z avg microns	x stddev	y stddev	z stddev		point number	error x (nm)	error y (nm)	error z (nm)	error d (nm)		error x (microns)	error y (microns)	error z (microns)
		1	0.0793333	0.0642512	0.161	0.073	0.004	0.309522	0.138514	0.002		1	0	350	0	0		0	0.35	0	0
		2	0.470333	0.656671	0.009	1.399	0.003	0.00583095	0.521483	0.00244949			5	5	5	5		0.005	0.005	0.005	0.005
		3	0.00726667	0.00269485	0.0106	0.0072	0.004	0.00688767	0.0096623	0.00583095			10	5	5	15		0.01	0.005	0.005	0.015
		4	0.234	0.17376	0.429	0.266	0.007	0.426467	0.251344	0.00509902			10	5	5	10		0.01	0.005	0.005	0.01
		5	0.154667	0.151926	0.096	0.363	0.005	0.096	0.363	0.005			780	0	5	5		0.78	0	0.005	0.005
		6	0.29	0.221135	0.544	0.321	0.005	0.175824	0.203652	0.00316228			161	73	4	7		0.161	0.073	0.004	0.007
		7	0.09	0.0628702	0.145	0.123	0.002	0.16766	0.0826801	0.00244949			309.522	138.514	2	5.09902		0.309522	0.138514	0.002	0.00509902
		8	0.166667	0.118671	0.289	0.205	0.006	0.165632	0.115629	0.00374166
		average	0.186533	0.181498	0.21045	0.34465	0.0045	0.169228	0.210745	0.00371661		2	15	1920	5	5		0.015	1.92	0.005	0.005
		std of averages	0.135949	0.19106	0.182188	0.414583	0.0015	0.134317	0.155136	0.00134603			15	2140	0	5		0.015	2.14	0	0.005
													5	925	5	0		0.005	0.925	0.005	0
													0	1050	0	5		0	1.05	0	0.005
													10	960	5	5		0.01	0.96	0.005	0.005
													9	1399	3	4		0.009	1.399	0.003	0.004
													5.83095	521.483	2.44949	2		0.00583095	0.521483	0.00244949	0.002
												3	5	5	0	10		0.005	0.005	0	0.01
													20	0	0	5		0.02	0	0	0.005
													18	26	15	0		0.018	0.026	0.015	0
													5	5	5	10		0.005	0.005	0.005	0.01
													5	0	0	5		0.005	0	0	0.005
													10.6	7.2	4	6		0.0106	0.0072	0.004	0.006
													6.88767	9.6623	5.83095	3.74166		0.00688767	0.0096623	0.00583095	0.00374166
												4	5	5	0	0		0.005	0.005	0	0
													255	370	15	5		0.255	0.37	0.015	0.005
													10	10	5	5		0.01	0.01	0.005	0.005
													995	265	10	10		0.995	0.265	0.01	0.01
													880	680	5	5		0.88	0.68	0.005	0.005
													429	266	7	5		0.429	0.266	0.007	0.005
													426.467	251.344	5.09902	3.16228		0.426467	0.251344	0.00509902	0.00316228
												5	5	230	0	10		0.005	0.23	0	0.01
													450	430	5	0		0.45	0.43	0.005	0
													10	330	5	5		0.01	0.33	0.005	0.005
													5	475	5	0		0.005	0.475	0.005	0
													10	350	10	5		0.01	0.35	0.01	0.005
													96	363	5	4		0.096	0.363	0.005	0.004
													177.014	84.8292	3.16228	3.74166		0.177014	0.0848292	0.00316228	0.00374166
												6	840	395	10	5		0.84	0.395	0.01	0.005
													575	635	5	0		0.575	0.635	0.005	0
													320	10	5	0		0.32	0.01	0.005	0
													565	240	5	0		0.565	0.24	0.005	0
													420	325	0	0		0.42	0.325	0	0
													544	321	5	1		0.544	0.321	0.005	0.001
													175.824	203.652	3.16228	2		0.175824	0.203652	0.00316228	0.002
												7	10	80	5	5		0.01	0.08	0.005	0.005
													10	0	0	10		0.01	0	0	0.01
													365	190	0	0		0.365	0.19	0	0
													5	110	0	5		0.005	0.11	0	0.005
													335	235	5	10		0.335	0.235	0.005	0.01
													145	123	2	6		0.145	0.123	0.002	0.006
													167.66	82.6801	2.44949	3.74166		0.16766	0.0826801	0.00244949	0.00374166
												8	5	5	5	0		0.005	0.005	0.005	0
													485	210	0	5		0.485	0.21	0	0.005
													270	205	10	5		0.27	0.205	0.01	0.005
													265	240	10	10		0.265	0.24	0.01	0.01
													420	365	5	0		0.42	0.365	0.005	0
													289	205	6	4		0.289	0.205	0.006	0.004
													165.632	115.629	3.74166	3.74166		0.165632	0.115629	0.00374166	0.00374166

## Sheet: resolution variability test_4pt
calibration angle tests							User 2 resolution test
										nanometers				microns
Person	angle rad	angle deg	micron/pixel				point	n	error x (nm)	error y (nm)	error z (nm)		error x (microns)	error y (microns)	error z (microns)
expert user	0.0542325	3.10729	0.456471
expert user	0.0481215	2.75715	0.452733				1	1	585	105	5		0.585	0.105	0.005
expert user	0.0540783	3.09845	0.455174					2	20	10	5		0.02	0.01	0.005
avg	0.0521441	2.98763	0.454793					3	10	240	10		0.01	0.24	0.01
std dev	0.00284511	0.163013	0.00154955					4	450	100	5		0.45	0.1	0.005
								5	340	120	10		0.34	0.12	0.01
inexperienced user 1	0.0405575	2.32377	0.463387				avg		281	115	7		0.281	0.115	0.007
inexperienced user 1	0.0488118	2.7967	0.459223				std dev		230.66	73.4847	2.44949		0.23066	0.0734847	0.00244949
inexperienced user 1	0.0488118	2.7967	0.459223
avg	0.0460603	2.63906	0.460611				2	1	425	5	0		0.425	0.005	0
std dev	0.00389112	0.222944	0.00196304					2	20	15	5		0.02	0.015	0.005
								3	15	180	5		0.015	0.18	0.005
inexperienced user 2	0.0545435	3.12511	0.459086					4	615	225	10		0.615	0.225	0.01
inexperienced user 2	0.0405575	2.32377	0.463387					5	5	240	15		0.005	0.24	0.015
inexperienced user 2	0.0548582	3.14314	0.461732				avg		216	133	7		0.216	0.133	0.007
avg	0.0499864	2.864	0.461402				std dev		255.429	102.401	5.09902		0.255429	0.102401	0.00509902
std dev	0.00666851	0.382076	0.00177109
inexperienced user 3	0.0490935	2.81284	0.461871				3	1	245	10	5		0.245	0.01	0.005
inexperienced user 3	0.0542325	3.10729	0.456471					2	1100	0	0		1.1	0	0
inexperienced user 3	0.0398649	2.28409	0.455478					3	250	650	20		0.25	0.65	0.02
avg	0.0477303	2.73474	0.45794					4	10	15	15		0.01	0.015	0.015
std dev	0.00594421	0.340578	0.00280881					5	175	520	5		0.175	0.52	0.005
							avg		356	239	9		0.356	0.239	0.009
							std dev		381.987	285.524	7.34847		0.381987	0.285524	0.00734847
							4	1	1250	1500	0		1.25	1.5	0
								2	1850	905	10		1.85	0.905	0.01
								3	855	1145	5		0.855	1.145	0.005
								4	1050	1450	15		1.05	1.45	0.015
								5	1200	735	20		1.2	0.735	0.02
							avg		1241	1147	10		1.241	1.147	0.01
							std dev		334.102	298.238	7.07107		0.334102	0.298238	0.00707107
							total avg						0.5235	0.4085	0.00825
							total std dev						0.517738	0.480237	0.0059739
