# Supplementary material for: Robotic platform for microinjection into single cells in brain tissue
Source: EMBO Rep. 2019 Aug 30;20(10):e47880. doi: 10.15252/embr.201947880 (PMC6776899; doi:10.15252/embr.201947880)
Supplement: Supplementary file 10 — Source Data for Expanded View and Appendix [file EMBR-20-e47880-s014.zip › Source_Data_for_Appendix_and_Expanded_View/47880V2_SourceDataForEVFigure1.xlsx]

## Sheet: EV Figure 1_efficiency
CHEMICAL NATURE and complexity of the inj mixture
						Alexa488	Alexa488		Alexa555 LY	Alexa555 LY		A555 RFP	A555 RFP		A555 Cdc42wt	A555 Cdc42wt		A555 Phalloidin	A555 phalloid	A555 phalloid
						29	44		54	47		33.6634	19.7917		30	22.5		15.8333	30.8642	17.0455
