# Supplementary material for: Robotic platform for microinjection into single cells in brain tissue
Source: EMBO Rep. 2019 Aug 30;20(10):e47880. doi: 10.15252/embr.201947880 (PMC6776899; doi:10.15252/embr.201947880)
Supplement: Supplementary file 10 — Source Data for Expanded View and Appendix [file EMBR-20-e47880-s014.zip › Source_Data_for_Appendix_and_Expanded_View/47880V2_SourceDataForEVFigure2.xlsx]

## Sheet: Sox2_time courset2
Sox2_time zero
	exp1	exp2	exp3	av	st dev
Sox2 pos	87.8788	89.4737	87.0968	88.1497	1.2114
Sox2 neg	12.1212	10.5263	12.9032	11.8503	1.2114
Sox2_24h
	exp1	exp2	exp3	av	st dev
Sox2 pos	69.2308	50	69.2308	62.8205	11.1029
Sox2 neg	30.7692	50	30.7692	37.1795	11.1029
Sox2_48h
Sox2 pos	38.0952
Sox2 neg	61.9048
Summary and graph
	Sox2_Tzero			Sox2_24h			Sox2_48h
	av	st dev		av	st dev
pos	88.1497	1.2114		62.8205	11.1029		38.0952
neg	11.8503	1.2114		37.1795	11.1029		61.9048
