# Supplementary material for: Robotic platform for microinjection into single cells in brain tissue
Source: EMBO Rep. 2019 Aug 30;20(10):e47880. doi: 10.15252/embr.201947880 (PMC6776899; doi:10.15252/embr.201947880)
Supplement: Supplementary file 10 — Source Data for Expanded View and Appendix [file EMBR-20-e47880-s014.zip › Source_Data_for_Appendix_and_Expanded_View/47880V2_Stat_test_appendixfigureS4.m]

%%  Wilcoxon rank sum test, Autoinjector paper, Appendix Figure S4
% by gabriella Shull, 7/20/19

%% Number of picnotic nuclei
tissue_in_vivo = [1.162790698
1.132075472
1.503759398
1.395348837
1.176470588];

non_injected_slice = [9.134615385
8.695652174
5.185185185
5.263157895
5.839416058];

injected_slice_manual = [9.090909091
10.90909091
1.25
6.25
3.539823009
4.424778761
7.246376812];

injected_slice_auto = [6.177606178
4.958677686
10
5.555555556
1.851851852
6.756756757];

% check for normal distribution
[ks_tissue_in_vivo,p_tissue_in_vivo] = kstest(tissue_in_vivo);
[ks_non_injected_slice,p_non_injected_slice] = kstest(non_injected_slice);
[ks_injected_slice_manual,p_injected_slice_manual] = kstest(injected_slice_manual);
% data is not normal, thus we use Wilcoxon rank sum test

% run test
[tissue_in_vivo_non_injected_slice_pval, tissue_in_vivo_non_injected_slice_rejectnull] = ranksum(tissue_in_vivo, non_injected_slice,'tail','left')
[non_injected_slice_injected_slice_manual_pval, non_injected_slice_injected_slice_manual_rejectnull] = ranksum(non_injected_slice, injected_slice_manual,'tail','left')
[non_injected_slice_injected_slice_auto_pval, non_injected_slice_injected_slice_auto_rejectnull] = ranksum(non_injected_slice, injected_slice_auto,'tail','left')
