# Supplementary material for: Robotic platform for microinjection into single cells in brain tissue
Source: EMBO Rep. 2019 Aug 30;20(10):e47880. doi: 10.15252/embr.201947880 (PMC6776899; doi:10.15252/embr.201947880)
Supplement: Supplementary file 10 — Source Data for Expanded View and Appendix [file EMBR-20-e47880-s014.zip › Source_Data_for_Appendix_and_Expanded_View/47880V2_Stat_test_appendixfigureS5.m]

%%  Wilcoxon rank sum test, Autoinjector paper, Appendix Figure S5
% by gabriella Shull, 7/20/19

%% EdU cumulative labeling - non injected cells
non_injected_slices = [90.47619048
79.41176471
89.71428571
70.21276596];

noninjected_cells_manual = [80];

noninjected_cells_auto = [80
82.5
85];

% run test
[non_injected_cells_noninjected_cells_manual_pval, non_injected_cells_noninjected_cells_manual_rejectnull] = ranksum(non_injected_slices, noninjected_cells_manual,'tail','left')
[non_injected_cells_noninjected_cells_auto_pval, non_injected_cells_noninjected_cells_auto_rejectnull] = ranksum(non_injected_slices, noninjected_cells_auto,'tail','left')

%% EdU cumulative labeling - injected cells
non_injected_slices = [90.47619048
79.41176471
89.71428571
70.21276596];

injected_cells_manual = [86.71875
86.06557377
88.80597015
82.01438849];

injected_cells_auto = [88.18897638
83.18584071
88.51351351];

injected_cells_auto_RFP = [90];

% run test
[non_injected_cells_injected_cells_manual_pval, non_injected_cells_injected_cells_manual_rejectnull] = ranksum(non_injected_slices, injected_cells_manual,'tail','left')
[non_injected_cells_injected_cells_auto_pval, non_injected_cells_injected_cells_auto_rejectnull] = ranksum(non_injected_slices, injected_cells_auto,'tail','left')
[non_injected_cells_injected_cells_auto_RFP_pval, non_injected_cells_injected_cells_auto_RFP_rejectnull] = ranksum(non_injected_slices, injected_cells_auto_RFP,'tail','left')
