# Supplementary material for: Robotic platform for microinjection into single cells in brain tissue
Source: EMBO Rep. 2019 Aug 30;20(10):e47880. doi: 10.15252/embr.201947880 (PMC6776899; doi:10.15252/embr.201947880)
Supplement: Supplementary file 10 — Source Data for Expanded View and Appendix [file EMBR-20-e47880-s014.zip › Source_Data_for_Appendix_and_Expanded_View/47880V2_Stat_test_appendixnote3.m]

%%  Wilcoxon rank sum test, Autoinjector paper, Appendix Note 3
% by gabriella Shull, 6/4/19
% expusr = expert user
% inexpusr1 = inexperienced user 1
% inexpusr2 = inexperienced user 2
% inexpusr3 = inexperienced user 3

%% Angle found from calibration
expusr = [3.107285112
2.757150185
3.098449722];

inexpusr1 = [2.323765723
2.796701963
2.796701963];

inexpusr2 = [3.125107776
2.323765723
3.143135866];

inexpusr3 = [2.812841983
3.107285112
2.284085669];

% check for normal distribution
[ks_expusr,p_expusr] = kstest(expusr);
[ks_inexpusr1,p_inexpusr1] = kstest(inexpusr1);
[ks_inexpusr2,p_inexpusr2] = kstest(inexpusr2);
[ks_inexpusr3,p_inexpusr3] = kstest(inexpusr3);
% data is not normal, thus we use Wilcoxon rank sum test


% run test
[expusr_inexpusr1_pval, expusr_inexpusr1_rejectnull] = ranksum(expusr, inexpusr1)
[expusr_inexpusr2_pval, expusr_inexpusr2_rejectnull] = ranksum(expusr, inexpusr2)
[expusr_inexpusr3_pval, expusr_inexpusr3_rejectnull] = ranksum(expusr, inexpusr3)
