# Supplementary material for: Robotic platform for microinjection into single cells in brain tissue
Source: EMBO Rep. 2019 Aug 30;20(10):e47880. doi: 10.15252/embr.201947880 (PMC6776899; doi:10.15252/embr.201947880)
Supplement: Supplementary file 10 — Source Data for Expanded View and Appendix [file EMBR-20-e47880-s014.zip › Source_Data_for_Appendix_and_Expanded_View/47880V2_Stat_test_figure3.m]

%% Wilcoxon rank sum test left tailed, Autoinjector paper, Figure 3
% by gabriella Shull, 6/4/19
% num = new user manual
% eum = experienced user manual
% auto = autoinjector

%% Injection success, percent total
num_percent = [3.333333333, 13.33333333, 3.333333333];
eum_percent = [22.5, 16.6667];
auto = [44.39, 47.22, 29.19, 54.14];

% check for normal distribution
[ks_num_percent,p1] = kstest(num_percent);
[ks_eum_percent,p2] = kstest(eum_percent);
[ks_auto_percent,p3] = kstest(auto);
% data is not normal, thus we use Wilcoxon rank sum test

%run test
[num_eum_percent_pval, num_eum_percent_rejectnull]  = ranksum(num_percent,eum_percent,'tail','left')
[num_auto_percent_pval, num_auto_percent_rejectnull]  = ranksum(num_percent,auto,'tail','left')
[eum_auto_percent_pval, eum_auto_percent_rejectnull]  = ranksum(eum_percent,auto,'tail','left')

%% Total injections/min
num_total = [8.85, 12.87, 14.56];
eum_total = [24.53, 17.96];
auto_total = [35.96, 35.64, 39.03, 33.05];

%check for normality
[ks_num_total,pt1] = kstest(num_total);
[ks_eum_total,pt2] = kstest(eum_total);
[ks_auto_total,pt3] = kstest(auto);
% data is not normal, thus we use Wilcoxon rank sum test

%run test
[num_eum_total_pval, num_eum_total_rejectnull]  = ranksum(num_total,eum_total,'tail','left')
[num_auto_total_pval, num_auto_total_rejectnull]  = ranksum(num_total,auto_total,'tail','left')
[eum_auto_total_pval, eum_auto_total_rejectnull]  = ranksum(eum_total,auto_total,'tail','left')

%% Total successful injections/min
num_successful = [0.294985251, 1.716738197,0.485436893];
eum_successful = [5.52, 2.99, 4.66];
auto_successful = [15.96491228, 16.83168317, 11.39393939, 17.89473684];

%check for normality
[ks_num_successful,ps1] = kstest(num_successful);
[ks_eum_successful,ps2] = kstest(eum_successful);
[ks_auto_successful,ps3] = kstest(auto_successful);
% data is not normal, thus we use Wilcoxon rank sum test

%run test
[num_eum_successful_pval, num_eum_successful_rejectnull]  = ranksum(num_successful,eum_successful,'tail','left')
[num_auto_successful_pval, num_auto_successful_rejectnull]  = ranksum(num_successful,auto_successful,'tail','left')
[eum_auto_successful_pval, eum_auto_successful_rejectnull]  = ranksum(eum_successful,auto_successful,'tail','left')
 
