# Supplementary material for: Robotic platform for microinjection into single cells in brain tissue
Source: EMBO Rep. 2019 Aug 30;20(10):e47880. doi: 10.15252/embr.201947880 (PMC6776899; doi:10.15252/embr.201947880)
Supplement: Supplementary file 13 — Source Data for Figure 3 [file EMBR-20-e47880-s010.xlsx]

## Sheet: Fig3A,B
3A
pressure (mbar)	total injections	successful injections	injection success (% total)
75	314	110	35.0318
100	185	65	35.1351
125	287	23	8.01394
3B
depth (microns)
10	163	111	68.0982
15	170	37	21.7647
25	169	19	11.2426

## Sheet: Fig3C,D,E
			Fig 3C			Fig 3D	Fig3E
	total injection attempts	total successful injections	% successful injections	ratio successful injections	time to inject (min)	injection attempts/min	successful injections/min
new user manual	60	2	3.33333	0.0333333	6.78	8.84956	0.294985
	30	4	13.3333	0.133333	2.33	12.8755	1.71674
	30	1	3.33333	0.0333333	2.06	14.5631	0.485437
	36	2	5.55556	0.0555556	2.08	17.3077	0.961538
	34	4	11.7647	0.117647	1.98	17.1717	2.0202
experienced user manual	40	9	22.5	0.225	1.63	24.5399	5.52147
	30	5	16.6667	0.166667	1.67	17.9641	2.99401
	40	9	22.5	0.225	1.52	26.3158	5.92105
	41	7	17.0732	0.170732	1.47	27.8912	4.7619
	30	7	23.3333	0.233333	1.25	24	5.6
autoinjector	205	91	44.3902	0.443902	5.7	35.9649	15.9649
	180	85	47.2222	0.472222	5.05	35.6436	16.8317
	322	94	29.1925	0.291925	8.25	39.0303	11.3939
	157	85	54.1401	0.541401	4.75	33.0526	17.8947
avg new user manual	38	2.6	7.46405	0.0746405	3.046	14.1535	1.09578
std dev new user manual	11.2428	1.2	4.25939	0.0425939	1.87067	3.13022	0.674086
avg experienced user manual	36.2	7.4	20.4146	0.204146	1.508	24.1422	4.95969
std dev experienced user manual	5.07543	1.49666	2.91304	0.0291304	0.147838	3.38014	1.05383
avg autoinjector	216	88.75	43.7363	0.437363	5.9375	35.9229	15.5213
std dev autoinjector	63.5098	3.89711	9.11509	0.0911509	1.37857	2.1198	2.47902
