# Supplementary material for: Robotic platform for microinjection into single cells in brain tissue
Source: EMBO Rep. 2019 Aug 30;20(10):e47880. doi: 10.15252/embr.201947880 (PMC6776899; doi:10.15252/embr.201947880)
Supplement: Supplementary file 14 — Source Data for Figure 4 [file EMBR-20-e47880-s011.xlsx]

## Sheet: Fig4D-layer
Location
Tzero		24h		48h
VZ		VZ		NL
VZ		VZ		NL										as %
VZ		VZ		NL					VZ	SVZ	NL			VZ	SVZ	NL
VZ		VZ		NL				Tzero	147	0	0	147		100	0	0
VZ		VZ		NL				24h	47	89	15	151		31.1258	58.9404	9.93377
VZ		VZ		NL				48h	6	8	12	26		23.0769	30.7692	46.1538
VZ		VZ		NL
VZ		VZ		NL_SVZ
VZ		VZ		NL-SVZ
VZ		VZ		NL-SVZ
VZ		VZ		NL-SVZ											Tzero	24h	48h
VZ		VZ		NL-SVZ										VZ	100	31.1258	23.0769
VZ		VZ		SVZ										SVZ	0	58.9404	30.7692
VZ		VZ		SVZ										NL	0	9.93377	46.1538
VZ		VZ		SVZ
VZ		VZ		SVZ
VZ		VZ		SVZ
VZ		VZ		SVZ
VZ		VZ		SVZ
VZ		VZ		SVZ
VZ		VZ		VZ
VZ		VZ		VZ
VZ		VZ		VZ
VZ		VZ		VZ
VZ		VZ		VZ
VZ		VZ		VZ
VZ		VZ
VZ		VZ
VZ		VZ
VZ		VZ
VZ		VZ
VZ		VZ
VZ		VZ
VZ		VZ
VZ		VZ
VZ		VZ
VZ		VZ
VZ		VZ
VZ		VZ
VZ		VZ
VZ		VZ
VZ		VZ
VZ		VZ
VZ		VZ
VZ		VZ
VZ		VZ
VZ		VZ
VZ		VZ
VZ		SVZ
VZ		SVZ
VZ		SVZ
VZ		sVZ
VZ		SVZ
VZ		SVZ
VZ		SVZ
VZ		SVZ
VZ		SVZ
VZ		SVZ
VZ		SVZ
VZ		SVZ
VZ		SVZ
VZ		SVZ
VZ		SVZ
VZ		SVZ
VZ		SVZ
VZ		SVZ
VZ		SVZ
VZ		SVZ
VZ		SVZ
VZ		SVZ
VZ		SVZ
VZ		SVZ
VZ		SVZ
VZ		SVZ
VZ		SVZ
VZ		SVZ
VZ		SVZ
VZ		SVZ
VZ		SVZ
VZ		SVZ
VZ		SVZ
VZ		SVZ
VZ		SVZ
VZ		SVZ
VZ		SVZ
VZ		SVZ
VZ		SVZ
VZ		SVZ
VZ		SVZ
VZ		SVZ
VZ		SVZ
VZ		SVZ
VZ		SVZ
VZ		SVZ
VZ		SVZ
VZ		SVZ
VZ		SVZ
VZ		SVZ
VZ		SVZ
VZ		SVZ
VZ		SVZ
VZ		SVZ
VZ		SVZ
VZ		SVZ
VZ		SVZ
VZ		SVZ
VZ		SVZ
VZ		SVZ
VZ		SVZ
VZ		SVZ
VZ		SVZ
VZ		SVZ
VZ		SVZ
VZ		SVZ
VZ		SVZ
VZ		SVZ
VZ		SVZ
VZ		SVZ
VZ		SVZ
VZ		SVZ
VZ		SVZ
VZ		SVZ
VZ		SVZ
VZ		SVZ
VZ		SVZ
VZ		SVZ
VZ		SVZ
VZ		SVZ
VZ		SVZ
VZ		SVZ
VZ		SVZ
VZ		SVZ
VZ		SVZ
VZ		SVZ
VZ		SVZ
VZ		SVZ
VZ		SVZ
VZ		SVZ
VZ		NL
VZ		NL
VZ		NL
VZ		NL
VZ		NL
VZ		NL
VZ		NL
VZ		NL
VZ		NL
		NL
		NL
		NL
		NL
		NL
		NL
		NL
147	VZ	47
0	SVZ	89
0	NL	15

## Sheet: Fig4E-dist
Distance from the apical surface
Tzero		24h		48h
6.033		4		14
7.677		8		14
8.406		8		21
9.086		8		29
9.137		10		39
10.29		11		52
10.856		15		65
11.002		15		68
12.26		16		93
13.565		17		93
13.76		20		94
13.949		22		99
14.05		23		104
14.066		23		108
14.47		25		121
14.572		28		125
15.066		29		139
15.137		30		142
15.15		30		156
15.25		30		200	very close to basal lamina, assigned as 200
15.36		33		200
15.938		34		200
16.191		34		200
16.63		36		200
17.262		37		248
17.565		37		249
18.13		37		272
18.645		38
18.798		38
19.043		39
19.118		41
19.191		42
19.778		43
20.014		43
20.082		43
20.71		44
21.222		45
22.75		45
23.139		46
23.15		46
24.182		47
25.335		48
25.78		48
27.03		48
27.31		52
27.772		52
28.15		52
31.016		53
31.177		54
32.657		55
32.83		55
32.91		56
34.25		56
35.207		57
35.952		57
36.037		57
36.384		57
36.49		59
36.773		59
37.812		60
38.084		60
38.283		61
38.6		61
38.861		63
38.92		63
40		65
40.413		65
40.639		65
41.64		66
41.9		66
41.968		66
42.548		67
42.606		67
42.791		67
42.86		68
43.01		68
43.162		69
43.34		71
43.702		71
43.71		72
43.766		72
44.482		76
45.065		76
45.205		77
45.321		79
46.52		79
46.72		80
47.073		80
47.29		80
48.455		81
49.71		82
50.135		82
50.866		83
51.044		86
51.1		86
51.318		87
51.95		88
52.36		88
52.526		89
52.637		89
52.65		92
53.553		92
54.18		93
54.722		95
54.99		95
56.47		96
56.616		96
57.898		96
57.973		97
59.55		98
61.176		98
61.417		101
61.476		102
62.782		105
63.22		105
63.618		107
63.665		108
63.829		109
63.98		110
64.13		113
64.219		114
65.839		115
66.27		116
66.394		117
66.409		124
66.462		124
66.48		127
68.164		132
68.467		133
70.28		133
70.332		146
70.486		148
70.5		152
70.52		153
72.574		162
72.78
75.119
78.27
82.96
83.23
83.81
83.95
84.35
86.558
87.13
92.545
99.38

## Sheet: Fig4F-Tbr2
Tbr2
Tzero		24h		48h
		mild pos		mild pos
		mild pos		mild pos
		mild pos		mild pos				pos	neg
		mild pos		mild pos			T zer0	10	67
		mild pos		neg			24h	30	63
		mild pos		neg			48h	9	9
		mild pos		neg
		mild pos		neg
		mild pos		pos
		mild pos		pos
		neg		pos
		neg		pos
		neg		pos
		neg		neg
		neg		neg
		neg		neg
		neg		neg
		neg		neg
		neg
		neg
		neg
		neg
		neg
		neg
		neg
		neg
		neg
		neg
		neg
		neg
		neg
		neg
		neg
		neg
		neg
		neg
		neg
		neg
		neg
		neg
		neg
		neg
		neg
		neg
		neg
		neg
		neg
		neg
		neg
		neg
		neg
		neg
		neg
		neg
		neg
		neg
		neg
		neg
		neg
		neg
		neg
		neg
		neg
		neg
		neg
		neg
		neg
		neg
		neg
		neg
		neg
		neg
		neg
		neg
		pos
		pos
		pos
		pos
		pos
		pos
		pos
		pos
		pos
		pos
		pos
		pos
		pos
		pos
		pos
		pos
		pos
		pos
		pos
		pos

## Sheet: Fig4G-TuJI
mar
Tzero		24h		48h
		mild pos		mild pos
		mild pos		mild pos					neg	pos		neg	pos
		mild pos		mild pos				Tzero	13	0
		mild pos		mild pos				24h	61	31	92	66.3043	33.6957
		mild pos		mild pos				48h	6	12	18	33.3333	66.6667
		mild pos		neg
		mild pos		neg
		mild pos		neg
		mild pos		neg
		mild pos		neg
		mild pos		neg
		mild pos		pos
		mild pos		pos
		mild pos		pos
		mild pos		pos
		mild pos		pos
		neg		pos
		neg		pos
		neg
		neg
		neg
		neg
		neg
		neg
		neg
		neg
		neg
		neg
		neg
		neg
		neg
		neg
		neg
		neg
		neg
		neg
		neg
		neg
		neg
		neg
		neg
		neg
		neg
		neg
		neg
		neg
		neg
		neg
		neg
		neg
		neg
		neg
		neg
		neg
		neg
		neg
		neg
		neg
		neg
		neg
		neg
		neg
		neg
		neg
		neg
		neg
		neg
		neg
		neg
		neg
		neg
		neg
		neg
		neg
		neg
		neg
		neg
		neg
		pos
		pos
		pos
		pos
		pos
		pos
		pos
		pos
		pos
		pos
		pos
		pos
		pos
		pos
		pos
		pos

## Sheet: Fig4H- RFP
Figure 4H - RFP	aMIexp.150618
	File name	Cell n	RFP
	RFP_slice4_1.lsm	1	neg
		2	neg
	RFP_slice2_2.lsm	1	neg
	RFP_slice2_1.lsm	1	pos
		2	pos
	RFP_slice2_1_I.lsm	1	pos
		1	pos
	aMIexp.110718
	File name	Cell n	RFP
	RFP.czi	1	pos
		2	pos
		3	pos
		4	pos
		5	neg
		6	neg
		7	neg
		8	neg
		9	neg
		10	neg
	RFP		as%
	pos	8	47.0588
	neg	9	52.9412
	tot	17
