# Supplementary material for: Robotic platform for microinjection into single cells in brain tissue
Source: EMBO Rep. 2019 Aug 30;20(10):e47880. doi: 10.15252/embr.201947880 (PMC6776899; doi:10.15252/embr.201947880)
Supplement: Supplementary file 15 — Source Data for Figure 5 [file EMBR-20-e47880-s012.xlsx]

## Sheet: Fig5,raw-non-coupl
Ami050618_coupling
slice 1
File name	cluster n	Injected Cell	Location	Part of cluster (y = 1, n = 0)	Cluster size	Distance	Tbr2 (pos = 1 or neg = 0)	Morphology
Dx555_A488_slice1_1		injected	VZ	0	N/A	4.407	1	bipolar, apical basal process
		injected	VZ	0	N/A	18.887	0	bipolar, apical basal process
		injected	VZ	0	N/A	19.742	0	bipolar, apical basal process
		injected	VZ	0	N/A	32.553	0	bipolar, apical basal process
		injected	VZ	0	N/A	33.849	0	bipolar, apical basal process
		injected	VZ	0	N/A	17.247	1	bipolar, apical basal process
Dx555_A488_slice1_2_I		injected	CP	0	N/A	186.67	0	round, basal attachment
		injected	VZ	0	N/A	56.625	0	bipolar, apical basal process
		injected	VZ	0	N/A	95.322	0	bipolar, apical basal process
		injected	VZ	0	N/A	60.605	0	bipolar, apical basal process
		injected	VZ	0	N/A	42.448	0	bipolar, apical basal process
		injected	VZ	0	N/A	19.506	0	bipolar, apical basal process
		injected	VZ	0	N/A	112.149	1	bipolar, apical basal process
		injected	VZ	0	N/A	123.142	1	bipolar, apical basal process
		injected	VZ	0	N/A	88.281	0	bipolar, apical basal process
Dx555_A488_slice1_2_II		injected	VZ	not sure		19.36	0	bipolar, apical attachment basal process
		injected	VZ			53.85	0	bipolar, apical basal process
slice 3
File name	cluster n	Injected Cell	Location	Part of cluster (y = 1, n = 0)	Cluster size	Distance	Tbr2 (pos = 1 or neg = 0)	Morphology
Dx555_A488_slice3_2		injected	VZ	0	N/A	36.778	0	bipolar, apical basal process
		injected	VZ	0	N/A	27.78	0	bipolar, apical basal process
Dx555_A488_slice3_2_I		injected	VZ	0	N/A	66.042	0	bipolar, apical basal process
		injected	VZ	0	N/A	56.43	0	bipolar, apical basal process
		injected	VZ	0	N/A	67.807	0	bipolar, apical basal process
		injected	VZ	0	N/A	45.356	0	bipolar, apical basal process
aMIexp.270418_coupling_A488_DxA555
File name	cluster n	Injected Cell	Location	Part of cluster (y = 1, n = 0)	Cluster size	Distance	Tbr2 (pos = 1 or neg = 0)	Morphology
Dx555_A488_Tbr2chick
	no cluster	injected	VZ	0	N/A	66.69	0	bipolar, apical/basal process
	no cluster	injected	VZ	0	N/A	86.25	0	bipolar, apical/basal process
	no cluster	injected	VZ	0	N/A	82.63	0	bipolar, apical/basal process
Dx555_A488_Tbr2chick_II
	no cluster	injected	VZ	0	N/A	68.42	0	bipolar apical/basal process
	no cluster	injected	VZ	0	N/A	14.15	0	bipolar, apical/basal process
	5	injected	VZ	1	2	91.79	0	bipolar apical/basal process
		not injected	VZ	1		72.91	0	bipolar apical/basal process
	no cluster	injected	VZ	0	N/A	96.08	0	bipolar apical/basal process
	no cluster	injected	VZ	0	N/A	91.15	0	bipolar apical/basal process
	no cluster	injected	VZ	0	N/A	88.22	0	bipolar apical/basal process
	no cluster	injected	VZ	0	N/A	15.77	0	bipolar apical attachment
	no cluster	injected	VZ	0	N/A	53.3	0	bipolar apical/basal process
	no cluster	injected	VZ	0	N/A	70.19	0	bipolar apical/basal process
	no cluster	injected	VZ	0	N/A	58.26	0	bipolar apical/basal process
	no cluster	injected	VZ	0	N/A	24.28	0	bipolar apical attachment
	no cluster	injected	VZ	0	N/A	80.9	0	bipolar apical/basal process
Dx555_A488_Tbr2chick_IV
	no cluster	injected	VZ	0	N/A	41.19	0	bipolar apical/basal process
	no cluster	injected	VZ	0	N/A	29.02	0	bipolar apical attachment
	no cluster	injected	VZ	0	N/A	57.99	0	bipolar apical/basal process
	no cluster	injected	VZ	0	N/A	24.11	0	bipolar apical attachment
	no cluster	injected	VZ	0	N/A	15.9	0	bipolar apical/basal process
	no cluster	injected	VZ	0	N/A	22.41	0	bipolar apical attachment
aMI250518_coupling_DxA555_A488
File name	cluster n	Injected Cell	Location	Part of cluster (y = 1, n = 0)	Cluster size	Distance	Tbr2 (pos = 1 or neg = 0)	Morphology
slice2_coupling_A488_DxA555	no cluster	injected	VZ	0	N/A	39.8	0	bipolar, apical attachment
slice4_coupling_A488_DxA555	no cluster	injected	VZ	0	N/A	76.14	0	bipolar, apical/basal process
aMI240418_coupling_A488_DxA555
File name	cluster n	Injected Cell	Location	Part of cluster (y = 1, n = 0)	Cluster size	Distance	Tbr2 (pos = 1 or neg = 0)	Morphology
A488_DxA555_Tbr2_3_2	no cluster	injected	VZ	0	N/A	10.18	1	bipolar, apical/basap process, more circular of a cell body but not completely circular
	no cluster	injected	VZ	0	N/A	19.87	1	bipolar apical/basal process
A488_DxA555_Tbr2_3_2_I	no cluster	injected	VZ	0	N/A	19.66	1	bipolar, apical/basal process
	no cluster	injected	VZ	0		50.98	1	bipolar, apical process
	no cluster	injected	VZ	0		90.15	0	bipolar, apical/basal process
	no cluster	injected	VZ	0	N/A	15.98	1	bipolar, apical/basal process
	targeted cell	uncoupled	coupled
	Tbr2 pos	4
	Tbr2 negative	42

## Sheet: Fig5,raw - coupl
Ami050618_coupling
slice 1
File name	cluster n	Injected Cell	Location	Part of cluster (y = 1, n = 0)	Cluster size	Distance	Tbr2 (pos = 1 or neg = 0)	Morphology
Dx555_A488_slice1_1
	1	injected	VZ	1	2	4.658	0	bipolar, apical basal process
		not injected	VZ	1		15.69	0	bipolar, apical basal process
	2	injected	VZ	1	2	22.953	0	bipolar, apical basal process
		not injected	VZ	1		22.65	1	bipolar, apical basal process
Dx555_A488_slice1_2_I	1	injected	VZ	1	3	81.651	0	bipolar, apical basal process
		not injected	VZ	1		32.98	0	bipolar, apical basal process
		not injected	VZ	1		15.48	0	bipolar, apical basal process
	2	injected	VZ	1	2	21.32	0	bipolar, apical basal process
		not injected	VZ	1		76.61	0	bipolar, apical basal process
slice 2
File name	cluster n	Injected Cell	Location	Part of cluster (y = 1, n = 0)	Cluster size	Distance	Tbr2 (pos = 1 or neg = 0)	Morphology
Dx555_A488_slice2_2	1	injected	VZ	1	3	17.921	0	bipolar, apical basal process
		not injected	VZ	1		46.065	0	bipolar, apical basal process
		not injected	VZ	1		51.552	0	bipolar, apical basal process
Dx555_A488_slice2_2_I	1	injected	VZ	1	3	48.526	0	bipolar, apical basal process
		not injected	VZ	1		71.707	0	bipolar, apical basal process
		not injected	VZ	1		43.399	1	bipolar, apical basal process
don’t use this exp for Tbr2 scoring
aMI240418_coupling_A488_DxA555
File name	cluster n	Injected Cell	Location	Part of cluster (y = 1, n = 0)	Cluster size	Distance	Tbr2 (pos = 1 or neg = 0)	Morphology
A488_DxA555_Tbr2_3_2
	1	only injected cell	VZ	1	4	39.3	1	bipolar, apical/basal process
		not injected	VZ	1		36.102	1	bipolar, apical/basal process
		not injected	VZ	1		13.243	1	bipolar, apical process
		not injected	VZ	1		70.049	1	bipolar, apical /basal process
	2	injected	VZ	1	5	41.375	1	bipolar apical/basal process
		injected	VZ	1		26.027	1	bipolar apical/basal process
		injected	VZ	1		10.716	1	non polar (circular)
		not injected	VZ	1		18.71	1	circular cell body, apical/basal process
		not injected	VZ	1		47	very faint signal	bipolar apical/basal process, very elongated cell body
	3	injected	VZ	1	2	45.48	1	bipolar apical/basal process
		not injected	VZ	1		14.65	1	bipolar apical/basal process
A488_DxA555_Tbr2_3_2_I	1	injected	VZ	1	2	43.28	1	bipolar, apical/basal process
		not injected	VZ	1		17.443	1	bipolar, apical/basal process
aMIexp.270418_coupling_A488_DxA555
File name	cluster n	Injected Cell	Location	Part of cluster (y = 1, n = 0)	Cluster size	Distance	Tbr2 (pos = 1 or neg = 0)	Morphology
Dx555_A488_Tbr2chick
	1	injected	VZ	1	2	80.84	0	bipolar, apical/basal process
		not injected	VZ			25.81	0	bipolar, apical attachment
Dx555_A488_Tbr2chick_II
	1	injected	VZ	1	2	64.37	0	bipolar apical/basal process
		not injected	VZ	1		12.5	0	bipolar apical attachmnet, basal process
	2	injected	VZ	1	8	19.539	0	bipolar apical attachmnet, basal process
		not injected	VZ	1		22.077	0	bipolar apical attachmnet, basal process
		not injected	VZ	1		23.45	0	bipolar apical attachmnet, basal process
		not injected	VZ	1		45.51	0	bipolar apical/basal process
		not injected	VZ	1		52.65	0	bipolar apical/basal process
		not injected	VZ	1		54.483	0	bipolar apical/basal process
		not injected	VZ	1		74.924	0	bipolar apical/basal process
		not injected	VZ	1		76.156	0	bipolar apical/basal process
	3	injected	VZ	1	2	76.15	0	bipolar apical/basal process
		not injected	VZ	1		35.91	0	bipolar apical/basal process
	4	injected	VZ	1	7	68.169	0	bipolar apical/basal process
		not injected	VZ	1		28.053	0	bipolar apical/basal process
		not injected	VZ	1		36.759	0	bipolar apical/basal process
		not injected	VZ	1		54.236	1	bipolar apical/basal process
		not injected	VZ	1		54.844	1	bipolar apical/basal process
		not injected	VZ	1		64.685	0	bipolar apical/basal process
		not injected	VZ	1		71.862	0	bipolar apical/basal process
	5	injected	VZ	1	2	91.79	0	bipolar apical/basal process
		not injected	VZ	1		72.91	0	bipolar apical/basal process
	6	injected	VZ	1	3	36.78	1	bipolar, apical process
		not injected	VZ	1		38.63	0	bipolar, basal process
		not injected	VZ	1		75.52	0	non polar, no apical/basal process
	7	injected	VZ	1	2	88.05	0	bipolar apical/basal process
		not injected	VZ	1		51.54	0	bipolar apical/basal process
	8	injected	VZ	1	5	17.063	0	bipolar apical attachment
		not injected	VZ	1		34.54	0	non polar
		not injected	VZ	1		54.636	0	non polar
		not injected	VZ	1		66.218	0	non polar
		not injected	VZ	1		75.879	1	bipolar apical/basal process
	9	injected	VZ	1	2	42.23	0	bipolar apical/basal process
						56.3	0	bipolar apical/basal process
Dx555_A488_Tbr2chick_IV	1	injected	VZ	1	3	20.51	0	bipolar, apical attachment basal process
		not injected	VZ	1		25.89	0	bipolar apical/basal process
		not injected	VZ	1		40.58	0	bipolar apical/basal process
aMI250518_coupling_DxA555_A488
File name	cluster n	Injected Cell	Location	Part of cluster (y = 1, n = 0)	Cluster size	Distance	Tbr2 (pos = 1 or neg = 0)	Morphology
slice3_coupling_A488_DxA555	1	injected	VZ	1	4	63.83	0	bipolar, apical/basal process
		not injected	VZ	1		10.29	0	bipolar, apical attachment,
		not injected	VZ	1		10.68	0	bipolar, apical attachment,
		not injected	VZ	1		75.93	0	bipolar, basal process
slice4_coupling_A488_DxA555	1	injected	VZ	1	2	46.33	0	bipolar, apical/basal process
		not injected	VZ	1		20.98	0	bipolar, apical/basal process

## Sheet: Fig5C-% cells in cluster
exp name		non-coupl	coupl
Ami050618_coupling		15	4
		0	2
		6	0
aMI240418_coupling_A488_DxA555		2	3
		4	1
		10	9
		6	1
aMI250518_coupling_DxA555_A488		2	2
		45	22	67
		67.1642	32.8358

## Sheet: Fig5D-clustersize
cluster size
			n		as%
2		2-cell	12		52.1739
2		3-cells	5		21.7391
2		4-cells	2		8.69565
2		5-cells	2		8.69565
2		7-cells	1		4.34783
2		8-cells	1		4.34783
2			23
2
2
2
2
2
3
3
3
3
3
4
4
5
5
7
8

## Sheet: Fig5E,F-distance
Distance
Non-coupl		Coupled
4.407		4.658
10.18		10.29
14.15		10.68
15.77		10.716
15.9		12.5
15.98		13.243
17.247		14.65
18.887		15.48
19.36		15.69
19.506		17.063
19.66		17.443
19.742		17.921
19.87		18.71
22.41		19.539
24.11		20.51
24.28		20.98
27.78		21.32
29.02		22.077					Non-coupl	non (%)	Coupled	coupl (%)
32.553		22.65				0-10µm	1	1.92308	1	1.38889
33.849		22.953				10-20µm	12	23.0769	13	18.0556
36.778		23.45				20-30µm	5	9.61538	8	11.1111
39.8		25.81				30-40µm	4	7.69231	11	15.2778
41.19		25.89				40-50µm	3	5.76923	11	15.2778
42.448		26.027				50-60µm	7	13.4615	8	11.1111
45.356		28.053				60-70µm	5	9.61538	5	6.94444
50.98		32.98				70-80µm	3	5.76923	11	15.2778
53.3		34.54				80-90µm	5	9.61538	3	4.16667
53.85		35.91				90-100µm	5	9.61538	1	1.38889
56.43		36.102				>100µm	2	3.84615	0	0
56.625		36.759					52		72
57.99		36.78
58.26		38.63
60.605		39.3
66.042		40.58
66.69		41.375
67.807		42.23
68.42		43.28
70.19		43.399
72.91		45.48
76.14		45.51					Non-coupl	non (%)	Coupled	coupl (%)
80.9		46.065				0-20µm	13	25	14	19.4444
82.63		46.33				20-40µm	9	17.3077	19	26.3889
86.25		47				40-60µm	10	19.2308	19	26.3889
88.22		48.526				60-80µm	8	15.3846	16	22.2222
88.281		51.54				80-100µm	10	19.2308	4	5.55556
90.15		51.552				>100µm	2	3.84615	0	0
91.15		52.65					52		72
91.79		54.236
95.322		54.483
96.08		54.636
112.149		54.844
123.142		56.3
		63.83
		64.37
		64.685
		66.218
		68.169
		70.049
		71.707
		71.862
		72.91
		74.924
		75.52
		75.879
		75.93
		76.15
		76.156
		76.61
		80.84
		81.651
		88.05
		91.79

## Sheet: Fig5I-Tbr2
Tbr2 (pos = 1 or neg = 0)
Non-coupled		Coupled				Non-coupled	as%		Coupled	as %
0		0			tbr2 neg	42	91.3043		52	89.6552
0		0			tbr2 pos	4	8.69565		6	10.3448
0		0				46			58
0		0
0		0
0		0
0		0
0		0
0		0
0		0
0		0
0		0
0		0
0		0
0		0
0		0
0		0
0		0
0		0
0		0
0		0
0		0
0		0
0		0
0		0
0		0
0		0
0		0
0		0
0		0
0		0
0		0
0		0
0		0
0		0
0		0
0		0
0		0
0		0
0		0
0		0
0		0
0		0
1		0
1		0
1		0
1		0
		0
		0
		0
		0
		1
		1
		1
		1
		1
		1
		1
		1

## Sheet: Fig5I-Tbr2_cluster size
2-cells
	1	injected	VZ	1	2	4.658	0	bipolar, apical basal process
		not injected	VZ	1		15.69	0	bipolar, apical basal process
	2	injected	VZ	1	2	22.953	1	bipolar, apical basal process
		not injected	VZ	1		22.65	1	bipolar, apical basal process
	2	injected	VZ	1	2	21.32	0	bipolar, apical basal process
		not injected	VZ	1		76.61	0	bipolar, apical basal process
												2-cells		%
Dx555_A488_Tbr2chick												Tbr2 pos	3	15
	1	injected	VZ	1	2	80.84	1	bipolar, apical/basal process				Tbr2 neg	17	85
		not injected	VZ			25.81	0	bipolar, apical attachment				tot cells	20
Dx555_A488_Tbr2chick_II
	1	injected	VZ	1	2	64.37	0	bipolar apical/basal process
		not injected	VZ	1		12.5	0	bipolar apical attachmnet, basal process
	3	injected	VZ	1	2	76.15	0	bipolar apical/basal process
		not injected	VZ	1		35.91	0	bipolar apical/basal process
	5	injected	VZ	1	2	91.79	0	bipolar apical/basal process
		not injected	VZ	1		72.91	0	bipolar apical/basal process
	9	injected	VZ	1	2	42.23	0	bipolar apical/basal process	very large cell body
						56.3	0	bipolar apical/basal process
	7	injected	VZ	1	2	88.05	0	bipolar apical/basal process
		not injected	VZ	1		51.54	0	bipolar apical/basal process
	1	injected	VZ	1	2	46.33	0	bipolar, apical/basal process
		not injected	VZ	1		20.98	0	bipolar, apical/basal process
3-cells
Dx555_A488_slice1_2_I	1	injected	VZ	1	3	81.651	0	bipolar, apical basal process				3-cells		%
		not injected	VZ	1		32.98	0	bipolar, apical basal process				Tbr2 pos	2	13.3333
		not injected	VZ	1		15.48	0	bipolar, apical basal process				Tbr2 neg	13	86.6667
												tot cells	15
Dx555_A488_slice2_2	1	injected	VZ	1	3	17.921	0	bipolar, apical basal process	nice cluster
		not injected	VZ	1		46.065	0	bipolar, apical basal process
		not injected	VZ	1		51.552	0	bipolar, apical basal process
Dx555_A488_slice2_2_I	1	injected	VZ	1	3	48.526	0	bipolar, apical basal process	another nice cluster
		not injected	VZ	1		71.707	0	bipolar, apical basal process
		not injected	VZ	1		43.399	1	bipolar, apical basal process
	6	injected	VZ	1	3	36.78	1	bipolar, apical process
		not injected	VZ	1		38.63	0	bipolar, basal process	no apical process, I haven't seen many like this one
		not injected	VZ	1		75.52	0	non polar, no apical/basal process
	1	injected	VZ	1	3	20.51	0	bipolar, apical attachment basal process	large cell body
		not injected	VZ	1		25.89	0	bipolar apical/basal process
		not injected	VZ	1		40.58	0	bipolar apical/basal process
4-cells	1	injected	VZ	1	4	63.83	0	bipolar, apical/basal process					> or equ 4-cells		%
		not injected	VZ	1		10.29	0	bipolar, apical attachment,	short basal process				Tbr2 pos	3	12.5
		not injected	VZ	1		10.68	0	bipolar, apical attachment,	short basal process				Tbr2 neg	21	87.5
		not injected	VZ	1		75.93	0	bipolar, basal process	circular cell body				tot cells	24
5-cells	8	injected	VZ	1	5	17.063	0	bipolar apical attachment
		not injected	VZ	1		34.54	0	non polar
		not injected	VZ	1		54.636	0	non polar
		not injected	VZ	1		66.218	0	non polar
		not injected	VZ	1		75.879	1	bipolar apical/basal process
7-cells	4	injected	VZ	1	7	68.169	0	bipolar apical/basal process
		not injected	VZ	1		28.053	0	bipolar apical/basal process
		not injected	VZ	1		36.759	0	bipolar apical/basal process
		not injected	VZ	1		54.236	1	bipolar apical/basal process
		not injected	VZ	1		54.844	1	bipolar apical/basal process
		not injected	VZ	1		64.685	0	bipolar apical/basal process
		not injected	VZ	1		71.862	0	bipolar apical/basal process
8-cells	2	injected	VZ	1	8	19.539	0	bipolar apical attachmnet, basal process
		not injected	VZ	1		22.077	0	bipolar apical attachmnet, basal process
		not injected	VZ	1		23.45	0	bipolar apical attachmnet, basal process
		not injected	VZ	1		45.51	0	bipolar apical/basal process
		not injected	VZ	1		52.65	0	bipolar apical/basal process
		not injected	VZ	1		54.483	0	bipolar apical/basal process
		not injected	VZ	1		74.924	0	bipolar apical/basal process
		not injected	VZ	1		76.156	0	bipolar apical/basal process
						Tbr2 pos (%)
					2-cells	15
					3-cells	13.3
					>4-cells	12.5

## Sheet: Fig5J-polarity cues
		as %		s %
	non-coupl	non-coupl	coupl	coupl
bipolar	51	98.0769	59	95.1613
only apical	1	1.92308	2	3.22581
only basal	0	0	1	1.6129
	52		62
	bipolar	only apical	only basal
non-coupled	98.0769	1.92308	0
coupled	95.1613	3.22581	1.6129
