# Supplementary material for: Robotic platform for microinjection into single cells in brain tissue
Source: EMBO Rep. 2019 Aug 30;20(10):e47880. doi: 10.15252/embr.201947880 (PMC6776899; doi:10.15252/embr.201947880)
Supplement: Supplementary file 16 — Source Data for Figure 6 [file EMBR-20-e47880-s013.xlsx]

## Sheet: Fig6E-reelin
Neu Injcetion_Reelin staining
aMIexp.
File name	Cell n	Reelin	Morphology	distance from basal surface	General Comments
slide1_1	1	neg	pyr
	2	neg	pyr
	3	pos	horiz
	4	neg	pyr
	5	neg	pyr
	6	neg	pyr
	7	pos	horiz
	8	neg	pyr
slide1_3	1	neg	pyr
	2	neg	pyr
	3	neg	pyr
	4	neg	pyr
			as%
	reelin neg	2	16.6667
	reelin pos	10	83.3333
		12

## Sheet: Fig6F-Satb2
file name	neu n	SatB2 immunorectivity
Neu_Satb2_TuJI_stitch_DONE.czi	1	neg
	2	pos
	3	pos			SatB2
	4	pos			pos	76.9231
	5	pos			neg	23.0769
	6	pos
	7	pos
	8	neg
Neu_Satb2_TuJI_stitch_I.czi	9	pos
	10	neg
	11	pos
	12	pos
Neu_Satb2_TuJI_2019_04_06__02_32_10.czi	13	pos
48h_EdU_2019_04_08__05_40_30_neu inj_Stitch.czi	14	pos
	15	neg
	16	pos
	17	pos
	18	pos
A488_Satb2_NeuInj_2019_05_01__21_33_00.czi	19	pos
A488_Satb2_NeuInj_2019_05_01__21_34_04.czi	20	pos
A488_Satb2_NeuInj_2019_05_01__21_35_24.czi	21	neg
	22	pos
	23	pos
	24	neg
A488_Satb2_NeuInj_2019_05_01__21_38_09.czi	25	pos
	26	pos
	27	pos
	28	pos
	29	pos
	30	pos
	31	pos
	32	pos
	33	neg
	34	pos
A488_Satb2_NeuInj_2019_05_01__21_41_59.czi	35	neg
	36	pos
	37	neg
	38	pos
A488_Satb2_NeuInj_2019_05_01__21_45_13.czi	39	pos

## Sheet: n num neu inj
Tot number of neu injected
exp 23_11
	0
	4
	4
	5
	2
	8
aMI_310518_Neu_Con and Cdc 42	2
	3
aMIexp.120918	2
Exp_8_8_18_Cdc42_I.czi	2
	1
	1
	3
	12
	11
	1
	5
	2
	6
E16_neuron_autoinj	3
exp stained with reelin	12
E16_neuron_autoinj	6
exp 28_3_19	18
A488_Satb2_NeuInj_2019_05_0	20
total n nuerons inj	133
of which	39 stained for SatB2
	12 stained for Reelin
